# Supplementary material for: Urinary Protein Profiling for Potential Biomarkers of Chronic Kidney Disease: A Pilot Study
Source: Diagnostics (Basel). 2022 Oct 25;12(11):2583. doi: 10.3390/diagnostics12112583 (PMC9689510; doi:10.3390/diagnostics12112583)
Supplement: Supplementary file 1 [file diagnostics-12-02583-s001.zip]

Archive with 1 entries (1 files):
- diagnostics-1948342-supplementary.pdf
